# Supplementary material for: Delivery of Pleckstrin‐Homology Domains Suppresses PI3K/Akt Signaling and Breast Cancer Metastasis
Source: Adv Sci (Weinh). 2026 Mar 30;13(30):e18339. doi: 10.1002/advs.202518339 (PMC13248768; doi:10.1002/advs.202518339)
Supplement: Supplementary file 2 — Supporting File 2: advs74936‐sup‐0002‐TableS1‐S4.zip. [file ADVS-13-e18339-s001.zip]

Archive with 4 entries (4 files):
- SupplementaryTableS1.pdf
- SupplementaryTableS2.pdf
- SupplementaryTableS3.pdf
- SupplementaryTableS4.pdf
