# Supplementary material for: Delivery of Pleckstrin‐Homology Domains Suppresses PI3K/Akt Signaling and Breast Cancer Metastasis
Source: Adv Sci (Weinh). 2026 Mar 30;13(30):e18339. doi: 10.1002/advs.202518339 (PMC13248768; doi:10.1002/advs.202518339)
Supplement: Supplementary file 3 — Supporting File 3: advs74936‐sup‐0003‐VideoS1‐S4.zip. [file ADVS-13-e18339-s003.zip]

Archive with 5 entries (5 files):
- SupplementaryVideo1.avi
- SupplementaryVideo2.mov
- SupplementaryVideo3.avi
- SupplementaryVideo4.avi
- SupplementaryVideoLegends.pdf
